# Supplementary material for: Preclinical development of a replication-competent vesicular stomatitis virus-based Lassa virus vaccine candidate advanced into human clinical trials
Source: eBioMedicine. 2025 Mar 28;114:105647. doi: 10.1016/j.ebiom.2025.105647 (PMC11994357; doi:10.1016/j.ebiom.2025.105647)
Supplement: Supplementary Table S3 [file mmc10.xlsx]

## Sheet: Table_S3_Immuno_assay_results_v
AnimalIAVI	AnimalID	Sex	Dose	Viremia	RNAemia	Timepoint	ELISpot LIV GPC pools	ELISpot LIV GPC protein	ELISpot VSV N pool	ELISA LIV GPC IgG	PRNT LI	PRNT LII	PRNT LIII	PRNT LIV	PRNT LV	PRNT LVII	ADCP LII GP-link	ADCP LII prefusion GP	ADCP LIV GP-link	ADCP LIV prefusion GP	ADNP LII GP-link	ADNP LII prefusion GP	ADNP LIV GP-link	ADNP LIV prefusion GP	ADCD LII GP-link	ADCD LII prefusion GP	ADCD LIV GP-link	ADCD LIV prefusion GP	MIP1β LII GP-link	MIP1β LII prefusion GP	MIP1β LIV GP-link	MIP1β LIV prefusion GP	IgG1 LII GP-link	IgG1 LII prefusion GP	IgG1 LIV GP-link	IgG1 LIV prefusion GP	IgG2 LII GP-link	IgG2 LII prefusion GP	IgG2 LIV GP-link	IgG2 LIV prefusion GP	IgG3 LII GP-link	IgG3 LII prefusion GP	IgG3 LIV GP-link	IgG3 LIV prefusion GP	IgA LII GP-link	IgA LII prefusion GP	IgA LIV GP-link	IgA LIV prefusion GP	IgM LII GP-link
1	1405182	Female	Control	Yes	Yes	27	0	0	0	100	10	10	10	10	10	10	1.20431	1.00134	1.05685	1.80148	1.0169	0.951513	0.864613	1.02241	0.228066	0.332334	0.320893	0.280642	1.08098	0.739909	0.783426	1.08214	0.976927	1.00157	0.953824	0.897843	0.856033	0.994477	1.03515	0.99077	0.992352	0.966418	0.896096	0.983361	0.938668	0.909771	0.939465	0.855685	1.01284
2	1303779	Male	Control	Yes	Yes	27	0	7.5	0	100	10	10	10	10	10	10	0.855062	0.925438	0.868394	1.7025	1.19726	0.973115	0.952581	1.0087	1.08296	1.0142	1.59196	1.16355	1.0485	0.962864	1.38585	1.1624	1.00694	0.962906	0.99207	0.922803	0.961674	0.951593	0.908771	0.930535	0.851221	1.0197	0.990374	0.994012	0.996587	0.988227	1.11678	1.05081	1.01812
3	1402921	Male	Control	Yes	Yes	27	0	3	0	100	10	10	10	10	10	10	0.873251	0.689636	0.977503	1.39151	0.982475	0.887699	0.848327	0.94962	0.962815	0.874337	1.4729	1.03643	1.1218	1.04824	1.12805	1.27606	0.807356	0.891015	0.851781	0.85224	0.863154	0.87004	0.922462	0.887217	0.797266	0.893638	0.882961	0.901537	0.939166	0.909245	0.906282	0.860334	1.11427
4	1405154	Female	2x10^7 PFU	Yes	Yes	27	4.5	1.5	9	718.701	80	40	80	40	40	80	3.62729	2.79365	3.84409	3.07788	1.21798	1.7939	1.40153	1.54869	6.50457	3.16242	14.081	1.30935	1.18434	1.07442	1.18857	1.39283	2.10999	3.3327	3.22596	1.05614	0.944216	1.12516	1.08571	0.921116	1.06855	1.11986	0.976105	1.04563	1.01579	1.11388	2.22507	0.881174	0.839097
5	1405602	Female	2x10^7 PFU	No	No	27	27	22.5	7.5	496.198	320	160	320	320	320	320	1.18143	1.39355	1.94126	1.33527	1.15041	1.02609	1.11132	1.25524	0.681849	0.653849	3.30714	3.297	1.09356	0.782693	0.824998	1.10079	1.18801	1.15408	4.66698	1.63701	0.939365	0.987347	1.08239	0.933715	0.957616	1.06084	1.14265	1.06726	1.14675	1.16713	1.10112	1.1598	1.12728
6	Q1412026	Female	2x10^7 PFU	No	No	27	21	21	34.5	521.885	640	640	640	320	640	640	2.71983	2.1796	2.65928	3.50608	3.03147	2.19954	3.24666	4.57047	9.35356	5.48326	20.3524	18.2428	1.57852	0.962493	1.81686	1.10112	65.2999	121.043	65.283	49.8108	1.56758	2.02861	1.79665	1.51412	1.51553	1.8448	1.76989	1.33238	1.63452	2.01348	1.85527	1.46853	1.02528
7	1403945	Male	2x10^7 PFU	No	No	27	151.5	12	19.5	3660.66	160	320	320	320	320	640	0.826306	0.703028	0.956619	1.06103	0.898729	0.791664	0.879018	0.876855	0.413904	0.348165	0.535281	0.408568	0.98401	0.690981	1.60411	1.03183	1.99967	1.27875	1.56586	1.25124	1.03583	1.06466	0.981611	0.996795	0.934492	0.977934	1.01399	0.980611	0.747978	0.835296	0.836185	0.802254	0.960493
8	1509961	Male	2x10^7 PFU	No	No	27	181.5	4.5	132	1252.76	80	80	80	80	80	80	3.91014	2.45691	5.87502	4.94329	1.44067	2.12358	2.15929	2.51102	3.96422	2.09808	14.9609	5.37098	1.06739	1.0466	1.11799	0.701922	44.6107	36.5027	49.1795	8.16281	1.71148	1.65962	1.55857	1.2691	1.38937	1.49084	1.58558	1.14457	1.62153	1.50491	1.52925	1.35559	1.13489
9	1405190	Female	2x10^5 PFU	No	No	27	19.5	1.5	33	12897.2	40	40	80	80	80	160	6.09148	4.97814	4.96903	8.56593	4.35524	4.59477	5.31975	6.38131	8.58903	10.8024	16.2483	10.5563	1.0326	1.48878	1.47776	1.22638	337.422	344.287	351.958	377.192	3.68601	4.1234	5.05016	4.06928	3.34404	3.53759	4.54882	3.75792	3.47001	3.55159	4.54761	3.74225	1.14564
10	1407474	Female	2x10^5 PFU	No	No	27	36	24	22.5	711.795	80	40	40	80	80	40	1.55386	1.2945	1.4424	1.40187	1.18558	0.917067	1.03994	1.203	0.555787	0.633369	0.948338	0.643094	1.20702	0.844734	1.00846	0.918549	1.01816	0.965873	1.13947	0.965924	0.879499	0.972524	0.937739	0.930384	0.904084	0.935093	0.832346	0.986579	1.18454	1.17734	1.18789	1.4177	1.32464
11	1410380	Female	2x10^5 PFU	No	No	27	13.5	16.5	6	414.888	640	640	2560	320	1280	640	3.25684	2.1407	3.9663	4.06362	2.49545	1.90936	2.23948	3.66655	2.09552	1.3392	4.60022	1.32959	1.07697	1.10182	0.95204	1.25084	1.47632	1.61949	2.06223	1.00478	0.948403	0.993099	1.03272	0.978144	1.02286	0.981141	0.974769	0.923982	1.17879	1.14855	1.08972	1.05267	0.938985
12	1504259	Male	2x10^5 PFU	No	No	27	69	27	168	1430.62	160	80	40	80	80	40	3.53228	3.04758	4.66745	3.90823	2.28195	1.49223	2.63399	2.38019	7.15216	4.27312	7.80224	21.6414	1.43521	1.08087	1.68277	1.6663	46.532	71.564	32.259	6.2649	2.06166	1.80459	1.62632	1.44566	1.90476	1.81309	1.40881	1.10818	1.74613	1.89837	1.55564	1.25982	1.4432
13	1509915	Male	2x10^5 PFU	No	Yes	27	171	25.5	9	915.443	80	40	80	80	40	40	3.81768	3.55291	6.63706	4.64215	1.73111	1.6689	2.49571	2.1056	1.92981	2.07603	6.64074	2.16987	1.2032	0.93003	1.52767	2.31206	9.87819	8.35369	39.8575	6.33076	1.01874	1.03551	1.22357	0.909381	1.07628	1.13646	1.30867	0.988173	1.25828	1.1213	0.986227	1.0744	2.15835
[truncated: 23 more columns]
