# Supplementary material for: Preclinical development of a replication-competent vesicular stomatitis virus-based Lassa virus vaccine candidate advanced into human clinical trials
Source: eBioMedicine. 2025 Mar 28;114:105647. doi: 10.1016/j.ebiom.2025.105647 (PMC11994357; doi:10.1016/j.ebiom.2025.105647)
Supplement: Supplementary Table S4 [file mmc11.xlsx]

## Sheet: Control_Day1
Ensembl.gene.ID	Human.ortholog.name	baseMean	log2FoldChange	lfcSE	stat	pvalue	padj
ENSMFAG00000014361	NEO1	8.50601	-6.23426	1.43691	-4.33864	1.43364e-05	0.00633046

## Sheet: Control_Day3
Ensembl.gene.ID	Human.ortholog.name	baseMean	log2FoldChange	lfcSE	stat	pvalue	padj
ENSMFAG00000037799	HBG2,AC104389.6,HBG1	2.39472e+07	-11.7833	2.11346	-5.57536	2.47018e-08	2.57537e-05
ENSMFAG00000008274	5_8S_rRNA	2.34177e+06	-9.66683	1.97579	-4.89264	9.94906e-07	0.000626353
ENSMFAG00000018405		10679.5	-10.0971	2.10407	-4.79883	1.59599e-06	0.000954616
ENSMFAG00000037436		16591.5	-9.93303	2.09287	-4.74614	2.0734e-06	0.00119651
ENSMFAG00000037705	HBA1,HBA2	472246	-8.25704	1.85175	-4.45905	8.23228e-06	0.00389883
ENSMFAG00000003180	HBA1,HBA2	2.36633e+06	-8.47028	1.90358	-4.44966	8.60082e-06	0.00404783

## Sheet: HighDose_Day1
Ensembl.gene.ID	Human.ortholog.name	baseMean	log2FoldChange	lfcSE	stat	pvalue	padj
ENSMFAG00000041386	ISG15	3351.29	8.68843	0.706568	12.2967	9.43963e-35	1.41719e-29
ENSMFAG00000002467	USP41,USP18	510.421	8.29651	0.765666	10.8357	2.33212e-27	1.75063e-22
ENSMFAG00000045729	HERC5	3812.29	6.74869	0.629352	10.7232	7.91849e-27	3.96273e-22
ENSMFAG00000044214	MX1	6269.17	6.46982	0.606933	10.6599	1.5684e-26	5.88668e-22
ENSMFAG00000044215	IFIT2	19144.7	6.81114	0.655209	10.3954	2.60269e-25	6.51246e-21
ENSMFAG00000015570	OAS1	1111.31	8.23044	0.81644	10.0809	6.71125e-24	1.25947e-19
ENSMFAG00000000924	OAS2	2917.04	6.46299	0.658835	9.80972	1.02249e-22	1.70564e-18
ENSMFAG00000045674	DDX58	4249.33	5.28903	0.5771	9.16484	4.96202e-20	6.20798e-16
ENSMFAG00000045508	IFIT3	20345.7	5.33866	0.586849	9.09716	9.27287e-20	1.07089e-15
ENSMFAG00000037846	IFI44	2116.75	5.75656	0.634747	9.06907	1.2004e-19	1.20146e-15
ENSMFAG00000046255	MX2	4462.67	5.39514	0.594786	9.07072	1.18228e-19	1.20146e-15
ENSMFAG00000034530	DHX58	639.948	5.06659	0.583535	8.68258	3.8689e-18	2.90423e-14
ENSMFAG00000033338	RSAD2	4998.9	5.0893	0.597995	8.5106	1.73038e-17	1.13494e-13
ENSMFAG00000016136	DDX60	2192.55	4.66836	0.551066	8.47152	2.4221e-17	1.51515e-13
ENSMFAG00000034666	IFI6	7822.08	5.66752	0.670039	8.45849	2.70863e-17	1.62661e-13
ENSMFAG00000035946	IFI44L	1371.71	5.98658	0.731131	8.18811	2.65359e-16	1.42282e-12
ENSMFAG00000039534	OAS3	721.764	5.44499	0.67442	8.07359	6.82617e-16	3.41609e-12
ENSMFAG00000002816	IFI27	857.328	6.99559	0.876232	7.98372	1.41991e-15	6.4598e-12
ENSMFAG00000043280	OASL	1590.59	5.46811	0.687016	7.95923	1.73118e-15	7.64426e-12
ENSMFAG00000003848	IFIH1	2756.89	4.13327	0.536093	7.70999	1.25824e-14	4.72254e-11
ENSMFAG00000002363	APOL6	786.297	4.65958	0.619737	7.51863	5.53516e-14	1.93257e-10
ENSMFAG00000046114	SECTM1	389.558	4.90335	0.657136	7.4617	8.54123e-14	2.84958e-10
ENSMFAG00000030576	EIF2AK2	771.263	2.97449	0.411132	7.23487	4.65974e-13	1.45745e-09
ENSMFAG00000034646	PARP12	398.317	3.48582	0.483006	7.21692	5.31774e-13	1.59672e-09
ENSMFAG00000000916	APOL2	2375.2	4.50458	0.624623	7.21167	5.52716e-13	1.62025e-09
ENSMFAG00000041874	CCL8	52.1619	8.41178	1.19273	7.05254	1.75678e-12	4.79544e-09
ENSMFAG00000002995	RIN2	40.2137	5.9446	0.845466	7.03116	2.04828e-12	5.39494e-09
ENSMFAG00000037745	RTP4	119.982	4.93759	0.704338	7.01026	2.37874e-12	6.15733e-09
ENSMFAG00000031381	IL1RN	89.2077	5.11788	0.740657	6.90992	4.84912e-12	1.15557e-08
ENSMFAG00000002428	TNFSF10	770.178	3.8366	0.556735	6.89125	5.53023e-12	1.29729e-08
ENSMFAG00000034601	CMPK2	582.458	6.43937	0.942019	6.83571	8.15984e-12	1.85614e-08
ENSMFAG00000001577	BCL2L14	58.1291	6.77507	0.998348	6.78628	1.15061e-11	2.57827e-08
ENSMFAG00000000353	GCH1	139.165	3.64097	0.544185	6.69069	2.22125e-11	4.57649e-08
ENSMFAG00000001332	PLAC8	3943.23	4.05069	0.6073	6.67001	2.55792e-11	5.05296e-08
ENSMFAG00000039781	IRF7	236.398	4.26666	0.641773	6.64823	2.96642e-11	5.70967e-08
ENSMFAG00000003779	SRGAP2B,SRGAP2C,SRGAP2	310.053	2.90962	0.438672	6.63278	3.29423e-11	6.26037e-08
ENSMFAG00000034231	SLFN5	2007.25	3.69221	0.557953	6.61743	3.65506e-11	6.85927e-08
ENSMFAG00000022753	ABHD6	135.233	3.45094	0.525826	6.56289	5.27751e-11	9.78176e-08
ENSMFAG00000045458	PLA2G4C	130.063	5.06494	0.773522	6.5479	5.83533e-11	1.06838e-07
ENSMFAG00000038088	CXCL10	205.567	5.52348	0.859615	6.42553	1.31411e-10	2.34868e-07
ENSMFAG00000001064	FCGR1A,FCGR1B	64.279	5.62071	0.882373	6.36999	1.89035e-10	3.18879e-07
ENSMFAG00000032331	ISG20	779.659	3.89941	0.61554	6.33495	2.37421e-10	3.91697e-07
ENSMFAG00000037194	XAF1	403.655	3.75442	0.594196	6.31849	2.64129e-10	4.26389e-07
ENSMFAG00000039352	CACNA1D	26.7693	5.16291	0.834566	6.18634	6.15785e-10	9.53083e-07
ENSMFAG00000002283	MOV10	161.908	3.39512	0.560172	6.06085	1.354e-09	1.99293e-06
ENSMFAG00000030889	KCTD14	15.4255	7.71441	1.27239	6.06292	1.33671e-09	1.99293e-06
ENSMFAG00000045327	DDX60L	3649.35	2.41206	0.397939	6.06138	1.34962e-09	1.99293e-06
ENSMFAG00000038097	PARP14	7541.59	3.30146	0.547289	6.03239	1.61555e-09	2.33218e-06
ENSMFAG00000044102	NCOA7	537.901	2.10577	0.349603	6.02331	1.70882e-09	2.44332e-06
ENSMFAG00000002289	RNF213	6085.16	3.49632	0.581811	6.00937	1.86241e-09	2.58796e-06
ENSMFAG00000002329	HELZ2	558.553	3.51791	0.585687	6.00646	1.89617e-09	2.58796e-06
ENSMFAG00000033392	ATF3	59.0387	5.49152	0.918699	5.97749	2.26599e-09	3.06485e-06
ENSMFAG00000000204	CASP5	189.616	3.91482	0.655502	5.97224	2.34022e-09	3.13698e-06
ENSMFAG00000030384	P2RY14	80.6247	5.12394	0.860266	5.95622	2.58135e-09	3.36994e-06
ENSMFAG00000000621	CNP	204.604	3.30476	0.555256	5.95178	2.65247e-09	3.4036e-06
ENSMFAG00000040596	PLSCR1	795.992	3.51158	0.593642	5.91532	3.3123e-09	4.17885e-06
ENSMFAG00000046412	SP140	1181.09	1.52174	0.258422	5.88858	3.89532e-09	4.83316e-06
ENSMFAG00000002332	PML	71.6209	3.38358	0.577557	5.85843	4.67251e-09	5.74995e-06
ENSMFAG00000040114	TRIM14	127.634	3.33991	0.570294	5.85647	4.72802e-09	5.77095e-06
ENSMFAG00000040004	HERC6	652.143	2.48771	0.42826	5.80886	6.28978e-09	7.55438e-06
ENSMFAG00000035178	PLAAT4	270.575	4.14928	0.714927	5.80379	6.4832e-09	7.66406e-06
ENSMFAG00000037100	STAT2	939.983	3.15486	0.546965	5.76794	8.02471e-09	9.26743e-06
ENSMFAG00000036592	TMEM123	2351.49	2.3941	0.423902	5.64776	1.62556e-08	1.78138e-05
ENSMFAG00000031956	MYO7B	57.2451	5.8261	1.03814	5.61206	1.99933e-08	2.14399e-05
ENSMFAG00000041153	IFI35	423.031	3.48205	0.620873	5.60831	2.04306e-08	2.16006e-05
ENSMFAG00000042129	SHROOM4	120.317	4.24288	0.761401	5.57247	2.51154e-08	2.60043e-05
ENSMFAG00000003450	SPATS2L	317.187	3.80953	0.68588	5.55422	2.78855e-08	2.80973e-05
ENSMFAG00000015323	PHACTR2	352.54	3.17734	0.574218	5.53334	3.14184e-08	3.10323e-05
ENSMFAG00000031454	SNTB1	57.8858	3.11971	0.56562	5.51555	3.47684e-08	3.38951e-05
ENSMFAG00000041789	IFI16	3229.27	3.04602	0.554887	5.48945	4.03197e-08	3.85559e-05
ENSMFAG00000000500	LAP3	714.475	3.37857	0.622721	5.42549	5.77961e-08	5.45726e-05
ENSMFAG00000036719	MR1	89.5187	4.00489	0.739124	5.41843	6.01239e-08	5.64158e-05
ENSMFAG00000039941	GBP1	23934.7	3.27846	0.609111	5.38237	7.35097e-08	6.60848e-05
ENSMFAG00000043507	LGALS9B,LGALS9,LGALS9C	61.9521	3.70294	0.688169	5.38086	7.41299e-08	6.62457e-05
ENSMFAG00000031102	DTX3L	1447.66	3.02952	0.566369	5.34902	8.84326e-08	7.80974e-05
ENSMFAG00000002833	PSMA3	218.5	1.80417	0.33827	5.33351	9.63313e-08	8.40838e-05
ENSMFAG00000020136	GBP2	1478.44	3.84408	0.721459	5.3282	9.91924e-08	8.60807e-05
ENSMFAG00000026206	PARP15	183.121	3.13104	0.588452	5.32081	1.03308e-07	8.91371e-05
ENSMFAG00000002288	UBE2L6	440.116	3.46145	0.654087	5.29203	1.20968e-07	0.00010076
ENSMFAG00000031874	RMI2	15.8847	5.5887	1.05858	5.27942	1.29593e-07	0.00010574
ENSMFAG00000041577		27.1896	4.78975	0.907893	5.27567	1.32269e-07	0.00010734
ENSMFAG00000041387	SIGLEC1	26.0263	6.68785	1.26928	5.26901	1.37159e-07	0.000110709
ENSMFAG00000031173	LGALS3BP	75.7251	3.25763	0.622779	5.2308	1.68783e-07	0.000131977
ENSMFAG00000035480	GBP3	301.039	3.07835	0.588629	5.22969	1.69799e-07	0.000132084
ENSMFAG00000031648	RBM43	198.327	1.91747	0.369203	5.19353	2.06346e-07	0.000158057
ENSMFAG00000003187	TDRD7	444.884	2.79925	0.541161	5.17267	2.30771e-07	0.000171516
ENSMFAG00000008980	APOBEC3B,APOBEC3A	384.172	4.21115	0.817163	5.15337	2.55843e-07	0.000189213
ENSMFAG00000043439	FBXO6	82.5555	3.9127	0.764075	5.12083	3.0419e-07	0.000220621
ENSMFAG00000034455	SP110	547.226	1.70364	0.335015	5.08525	3.67135e-07	0.000263726
ENSMFAG00000044952	TMPRSS2	68.5705	4.12199	0.81133	5.08054	3.76362e-07	0.000269067
ENSMFAG00000032003	MOB3C	194.098	2.93719	0.582384	5.0434	4.5734e-07	0.000320201
ENSMFAG00000001491	PPM1J	28.4307	4.08106	0.811301	5.03026	4.89816e-07	0.000338881
ENSMFAG00000031865	MOCOS	36.2444	4.04701	0.805278	5.02561	5.01839e-07	0.000345606
ENSMFAG00000044828	PHF11	906.929	1.88595	0.375683	5.02005	5.16585e-07	0.000354137
ENSMFAG00000043524	NAGK	225.577	3.01111	0.600697	5.0127	5.36705e-07	0.000366257
ENSMFAG00000036120	ETV7	65.5167	4.51413	0.904833	4.98891	6.0721e-07	0.000408797
ENSMFAG00000042181	S100P	54.7267	4.50227	0.911669	4.93849	7.87313e-07	0.000520709
ENSMFAG00000002390	CMTR1	540.569	2.63338	0.534072	4.93076	8.19118e-07	0.000534678
ENSMFAG00000042599	EHD4	383.175	3.09974	0.632365	4.90183	9.49501e-07	0.000610865
ENSMFAG00000036957	STAT1	5348.72	2.58111	0.527773	4.89057	1.00546e-06	0.000626353
ENSMFAG00000043671	UNC93B1	550.913	3.21571	0.661114	4.86407	1.14994e-06	0.000710466
ENSMFAG00000032758	GM2A	118.496	3.55947	0.732757	4.85764	1.18791e-06	0.000727931
ENSMFAG00000040872	TRIM25	564.274	2.75942	0.570111	4.84014	1.29748e-06	0.000788635
ENSMFAG00000044454		63.9271	3.39157	0.706152	4.80288	1.56397e-06	0.000939205
ENSMFAG00000000053	NAPA	332.46	2.17725	0.454934	4.78586	1.70258e-06	0.00101032
ENSMFAG00000045179	TRIM6	83.7477	3.21655	0.67269	4.78162	1.73892e-06	0.00102782
ENSMFAG00000001702	ACO1	121.727	2.09195	0.438108	4.77497	1.79738e-06	0.00105408
ENSMFAG00000030575	HIRA	292.14	2.20988	0.464526	4.75729	1.9621e-06	0.00114176
ENSMFAG00000031043	ERAP2	565.779	2.74853	0.582856	4.71563	2.40962e-06	0.00137031
ENSMFAG00000046031		98.3472	3.53964	0.750935	4.71365	2.43323e-06	0.00137851
ENSMFAG00000030796	PARP9	759.875	2.26891	0.482023	4.70704	2.51335e-06	0.00141304
ENSMFAG00000000117	RAB44	96.7747	2.79949	0.596358	4.69432	2.67497e-06	0.00148191
ENSMFAG00000039077	PSME2	91.8323	3.15081	0.672002	4.68869	2.74962e-06	0.00151239
ENSMFAG00000041636	SAMD4A	43.19	3.81206	0.813041	4.68865	2.75012e-06	0.00151239
ENSMFAG00000046274	TLR3	63.1269	4.27518	0.912091	4.68723	2.76932e-06	0.00151738
ENSMFAG00000025048	ARMCX1	59.6453	3.3852	0.723715	4.67753	2.90352e-06	0.00157369
ENSMFAG00000001622	CXCL8	2177.29	-2.85595	0.613788	-4.65299	3.27161e-06	0.0017356
ENSMFAG00000001041	GIMAP4	1076.52	3.48217	0.750208	4.64161	3.4571e-06	0.00182113
ENSMFAG00000034258	IL1R1	86.7091	-3.10124	0.669505	-4.63213	3.61921e-06	0.00189324
ENSMFAG00000003887	TRIM21	320.188	2.90761	0.630042	4.61495	3.93188e-06	0.00204966
ENSMFAG00000040507	KAT2A	39.2153	4.26487	0.927281	4.59933	4.23845e-06	0.00220183
ENSMFAG00000039402	HSH2D	223.086	2.63895	0.574895	4.59031	4.42582e-06	0.0022886
ENSMFAG00000041033	KIT	112.796	-2.0923	0.455854	-4.58983	4.43599e-06	0.0022886
ENSMFAG00000039181	CASP1	384.838	2.8522	0.622244	4.58373	4.56752e-06	0.00234839
ENSMFAG00000032856	LGALS8	397.773	1.65088	0.361544	4.56619	4.96666e-06	0.00252764
ENSMFAG00000041470	GNB4	385.894	2.85013	0.626677	4.548	5.41573e-06	0.00272844
ENSMFAG00000030689	SP100	4187.32	1.53207	0.336969	4.5466	5.45186e-06	0.00273746
ENSMFAG00000029872	MT3	138.187	2.89468	0.639174	4.52878	5.93257e-06	0.00294923
ENSMFAG00000044343	RFK	335.246	1.43093	0.317635	4.50494	6.63926e-06	0.00323625
ENSMFAG00000043504	FAP	16.7039	4.43303	0.985401	4.49871	6.83686e-06	0.00332178
ENSMFAG00000030738	SLFN12	154.361	3.13314	0.698304	4.48678	7.23061e-06	0.00347931
ENSMFAG00000000165	CEP120	1320.3	-0.946573	0.211478	-4.476	7.60552e-06	0.00363547
ENSMFAG00000026563	CORO2A	42.2471	3.70671	0.83296	4.45005	8.58508e-06	0.00404783
ENSMFAG00000028723	SCIN	72.9429	3.68153	0.82949	4.43831	9.06674e-06	0.00421667
ENSMFAG00000036683	DNPEP	112.345	3.22195	0.735427	4.38105	1.18107e-05	0.00534085
ENSMFAG00000030281	GPR84	20.2143	4.5201	1.03439	4.36983	1.24346e-05	0.00560608
ENSMFAG00000003627	JAK2	4212.43	0.867772	0.199513	4.34945	1.36477e-05	0.0061163
ENSMFAG00000001263	TRAFD1	761.545	2.04667	0.471059	4.34482	1.39392e-05	0.00621927
ENSMFAG00000009769	VAMP5	41.7226	2.89101	0.665444	4.34448	1.39603e-05	0.00621927
ENSMFAG00000033907	SERPING1	4.24996	6.38357	1.47122	4.33897	1.43149e-05	0.00633046
ENSMFAG00000046083	TNK2	159.011	2.93973	0.680596	4.31936	1.56486e-05	0.00686944
ENSMFAG00000001794	PCDH20,AL592490.1	12.4834	4.76349	1.11879	4.25771	2.06527e-05	0.00893556
ENSMFAG00000039086	GLRX	669.196	2.35505	0.557655	4.22312	2.40943e-05	0.0102187
ENSMFAG00000045377	FAM216B	8.93034	3.91465	0.927098	4.22248	2.41629e-05	0.0102187
ENSMFAG00000032176	GBP6	2463.94	2.73304	0.648523	4.21425	2.50613e-05	0.0105688
ENSMFAG00000042013	CPD	1906.13	-2.53662	0.602423	-4.21069	2.5459e-05	0.0107065
ENSMFAG00000001738	HES4	4.84982	5.07098	1.20616	4.20423	2.61967e-05	0.0109859
ENSMFAG00000002669	BST2	390.674	2.71425	0.646064	4.20121	2.65491e-05	0.0111027
ENSMFAG00000032359	PLAAT3	195.438	3.15979	0.752431	4.19944	2.6757e-05	0.0111277
ENSMFAG00000034104	CITED2	95.1605	2.61013	0.622041	4.19608	2.71576e-05	0.011232
ENSMFAG00000028102	AKAP9	3102.66	-0.689359	0.165031	-4.17715	2.95182e-05	0.0120581
ENSMFAG00000040216	GBP6	494.421	2.91327	0.697479	4.17686	2.95565e-05	0.0120581
ENSMFAG00000041853	CALHM6	48.4585	4.15571	0.998887	4.16034	3.17781e-05	0.012825
ENSMFAG00000029818	TRIM26	125.828	2.12095	0.513742	4.12842	3.65263e-05	0.0144916
ENSMFAG00000030920	ZBP1	122.302	3.10112	0.752963	4.11855	3.81268e-05	0.0150633
ENSMFAG00000043098	PPA1	147.343	2.51263	0.611618	4.10817	3.98805e-05	0.015592
ENSMFAG00000030515	CXorf21	162.516	2.37127	0.581285	4.07935	4.51617e-05	0.0175199
ENSMFAG00000041268	SHFL	88.5369	2.62937	0.646819	4.06508	4.8016e-05	0.0185792
ENSMFAG00000035684	TFEC	209.378	2.53219	0.623339	4.0623	4.85923e-05	0.0187539
ENSMFAG00000027255		33.9146	3.20939	0.790273	4.06111	4.884e-05	0.0188012
ENSMFAG00000038394	RFLNB	556.001	-1.92556	0.476051	-4.04486	5.23548e-05	0.0200003
ENSMFAG00000045863	CTNNBL1	444.893	1.44292	0.356944	4.04243	5.29012e-05	0.0200878
ENSMFAG00000000867	ERO1A	1164.28	2.19176	0.543251	4.03453	5.47118e-05	0.0205865
ENSMFAG00000046196	IL1R2	289.321	-2.47342	0.615114	-4.02107	5.79347e-05	0.0216904
ENSMFAG00000037351	TANK	1010.32	1.27933	0.318489	4.01686	5.89785e-05	0.0219716
ENSMFAG00000031859	BATF3	140.235	2.95109	0.736723	4.0057	6.18329e-05	0.0228086
ENSMFAG00000032989	SUCNR1	59.5477	2.83407	0.712795	3.976	7.00845e-05	0.0256008
ENSMFAG00000030840	FHAD1	34.5695	5.89433	1.48285	3.97499	7.03835e-05	0.0256476
ENSMFAG00000038402		92.7889	1.63158	0.411721	3.96283	7.40655e-05	0.026859
ENSMFAG00000010948	LIG1	140.588	2.07856	0.526888	3.94497	7.98102e-05	0.0285287
ENSMFAG00000035922	MMP1	14.7432	-3.67223	0.931699	-3.94143	8.09981e-05	0.0288161
ENSMFAG00000041894	TMSB10	3599.4	2.19368	0.560344	3.91488	9.04478e-05	0.0316529
ENSMFAG00000038661	TRIM38	1084.24	2.18049	0.560304	3.89163	9.95744e-05	0.0344454
ENSMFAG00000044835		545.283	1.56633	0.403321	3.88358	0.00010293	0.0354428
ENSMFAG00000038496	AGRN	8.72689	3.70616	0.95605	3.87653	0.000105957	0.0363187
ENSMFAG00000002163	SAMD9	3274.58	2.20462	0.569805	3.86909	0.000109243	0.0371062
ENSMFAG00000039441	ABCC1	79.9463	1.4056	0.363811	3.86355	0.000111753	0.0377026
ENSMFAG00000041756	KIAA2026	749.752	-0.615123	0.159313	-3.86111	0.000112874	0.0379105
ENSMFAG00000039649	MFSD12	31.3417	2.12833	0.552625	3.85131	0.000117486	0.039023
ENSMFAG00000044999		314.138	2.30928	0.600538	3.84535	0.00012038	0.0398959
ENSMFAG00000039100	IFITM1	2093.7	2.78549	0.725662	3.83855	0.000123764	0.0408372
ENSMFAG00000031976	APOL4	19.7926	3.84868	1.00854	3.8161	0.000135578	0.0441531
ENSMFAG00000037510	MILR1	399.837	2.20798	0.57976	3.80844	0.000139845	0.045444
ENSMFAG00000039929		22.5919	5.18022	1.36275	3.80128	0.000143949	0.046476
ENSMFAG00000033644	NUB1	474.074	1.39769	0.368259	3.7954	0.000147405	0.0474898
ENSMFAG00000039942	BRWD1	1879.33	-0.6164	0.162515	-3.79288	0.000148911	0.0478722
ENSMFAG00000039232	ATP13A3	1152.83	-1.38901	0.367313	-3.78155	0.000155857	0.0497855

## Sheet: HighDose_Day3
Ensembl.gene.ID	Human.ortholog.name	baseMean	log2FoldChange	lfcSE	stat	pvalue	padj
ENSMFAG00000041386	ISG15	3351.29	7.31121	0.706479	10.3488	4.23724e-25	9.0878e-21
ENSMFAG00000034666	IFI6	7822.08	6.38777	0.669933	9.53493	1.49982e-21	2.25171e-17
ENSMFAG00000002816	IFI27	857.328	7.90271	0.875501	9.0265	1.77244e-19	1.56529e-15
ENSMFAG00000044214	MX1	6269.17	5.42435	0.606857	8.93844	3.94701e-19	3.29207e-15
ENSMFAG00000015570	OAS1	1111.31	6.70058	0.816219	8.2093	2.2248e-16	1.2698e-12
ENSMFAG00000037846	IFI44	2116.75	5.2066	0.634474	8.20617	2.28362e-16	1.2698e-12
ENSMFAG00000045729	HERC5	3812.29	5.06314	0.629262	8.04616	8.54355e-16	4.00831e-12
ENSMFAG00000002467	USP41,USP18	510.421	6.0852	0.765324	7.95114	1.848e-15	7.92695e-12
ENSMFAG00000035946	IFI44L	1371.71	5.76328	0.730741	7.88689	3.0981e-15	1.29201e-11
ENSMFAG00000045508	IFIT3	20345.7	4.54308	0.58682	7.74186	9.79717e-15	3.97532e-11
ENSMFAG00000044215	IFIT2	19144.7	5.06638	0.655188	7.73272	1.0527e-14	4.15907e-11
ENSMFAG00000000924	OAS2	2917.04	4.94059	0.658715	7.50035	6.3649e-14	2.17176e-10
ENSMFAG00000016136	DDX60	2192.55	3.96566	0.550796	7.19987	6.02685e-13	1.70721e-09
ENSMFAG00000034530	DHX58	639.948	4.0406	0.582803	6.93304	4.11895e-12	1.01375e-08
ENSMFAG00000003450	SPATS2L	317.187	4.57062	0.683552	6.68657	2.28456e-11	4.57649e-08
ENSMFAG00000046255	MX2	4462.67	3.97637	0.594689	6.68647	2.28623e-11	4.57649e-08
ENSMFAG00000043280	OASL	1590.59	4.57409	0.686678	6.66118	2.71638e-11	5.2963e-08
ENSMFAG00000000916	APOL2	2375.2	4.03246	0.624388	6.45826	1.05914e-10	1.91579e-07
ENSMFAG00000037194	XAF1	403.655	3.79152	0.592284	6.40152	1.53835e-10	2.68552e-07
ENSMFAG00000030576	EIF2AK2	771.263	2.61552	0.409696	6.38404	1.72475e-10	2.97633e-07
ENSMFAG00000033338	RSAD2	4998.9	3.59143	0.59792	6.00654	1.8952e-09	2.58796e-06
ENSMFAG00000045674	DDX58	4249.33	3.44366	0.576997	5.96825	2.39816e-09	3.1862e-06
ENSMFAG00000034601	CMPK2	582.458	5.54536	0.941298	5.89119	3.83427e-09	4.79705e-06
ENSMFAG00000040004	HERC6	652.143	2.40665	0.426622	5.64118	1.68887e-08	1.83734e-05
ENSMFAG00000046114	SECTM1	389.558	3.60782	0.656004	5.49969	3.80468e-08	3.66157e-05
ENSMFAG00000002363	APOL6	786.297	3.35085	0.619234	5.41129	6.25739e-08	5.79898e-05
ENSMFAG00000003848	IFIH1	2756.89	2.89882	0.535884	5.40943	6.32262e-08	5.82349e-05
ENSMFAG00000037745	RTP4	119.982	3.78571	0.70165	5.39544	6.83569e-08	6.1989e-05
ENSMFAG00000039534	OAS3	721.764	3.59847	0.674009	5.3389	9.35119e-08	8.21002e-05
ENSMFAG00000008980	APOBEC3B,APOBEC3A	384.172	4.23446	0.816058	5.18892	2.11513e-07	0.000160881
ENSMFAG00000039929		22.5919	6.62931	1.33682	4.95901	7.08539e-07	0.000474885
ENSMFAG00000030889	KCTD14	15.4255	6.19061	1.26561	4.8914	1.00119e-06	0.000626353
ENSMFAG00000038088	CXCL10	205.567	4.07295	0.858279	4.74548	2.0801e-06	0.00119651
ENSMFAG00000034231	SLFN5	2007.25	2.63088	0.557658	4.71772	2.38502e-06	0.00136148
ENSMFAG00000040114	TRIM14	127.634	2.65829	0.566006	4.69658	2.64555e-06	0.00147651
ENSMFAG00000001577	BCL2L14	58.1291	4.64307	0.995697	4.66314	3.11424e-06	0.00166387
ENSMFAG00000002288	UBE2L6	440.116	2.96907	0.652611	4.54953	5.37666e-06	0.00271787
ENSMFAG00000003437		118.417	-1.89643	0.418981	-4.52629	6.00285e-06	0.00297432
ENSMFAG00000034646	PARP12	398.317	2.17196	0.481516	4.51067	6.46243e-06	0.00316032
ENSMFAG00000041387	SIGLEC1	26.0263	5.66024	1.26269	4.48268	7.37111e-06	0.00353559
ENSMFAG00000001203	IRF9	902.27	2.30992	0.517043	4.46755	7.91195e-06	0.00375898
ENSMFAG00000044952	TMPRSS2	68.5705	3.56206	0.805443	4.42249	9.75709e-06	0.00449341
ENSMFAG00000033208		351.071	2.39031	0.54214	4.40903	1.03833e-05	0.00473817
ENSMFAG00000033282	RNF5	130.934	1.40357	0.320209	4.38331	1.16889e-05	0.00530176
ENSMFAG00000032331	ISG20	779.659	2.61396	0.615041	4.25007	2.13705e-05	0.00919312
ENSMFAG00000044454		63.9271	2.92496	0.700268	4.17692	2.9548e-05	0.0120581
ENSMFAG00000002995	RIN2	40.2137	3.51031	0.843198	4.1631	3.13962e-05	0.012705
ENSMFAG00000045458	PLA2G4C	130.063	3.20516	0.77169	4.15343	3.27529e-05	0.0131127
ENSMFAG00000036592	TMEM123	2351.49	1.75134	0.423514	4.13527	3.5454e-05	0.0141563
ENSMFAG00000039781	IRF7	236.398	2.63007	0.64002	4.10935	3.96778e-05	0.0155888
ENSMFAG00000044828	PHF11	906.929	1.52773	0.374195	4.08271	4.45135e-05	0.0173132
ENSMFAG00000035480	GBP3	301.039	2.35919	0.586615	4.0217	5.77802e-05	0.0216867
ENSMFAG00000045179	TRIM6	83.7477	2.67867	0.667226	4.01464	5.95354e-05	0.0221242
ENSMFAG00000046412	SP140	1181.09	1.02183	0.25685	3.97832	6.94051e-05	0.0254145
ENSMFAG00000032262	SLC3A2	178.945	1.85564	0.469542	3.95203	7.749e-05	0.0278986
ENSMFAG00000002390	CMTR1	540.569	2.10372	0.532637	3.94963	7.82717e-05	0.0281126
ENSMFAG00000000204	CASP5	189.616	2.57558	0.653434	3.94161	8.09376e-05	0.0288161
ENSMFAG00000040596	PLSCR1	795.992	2.31559	0.592982	3.90499	9.42308e-05	0.0329001
ENSMFAG00000028437		472.824	1.22965	0.315617	3.89601	9.77895e-05	0.0339061
ENSMFAG00000046031		98.3472	2.90802	0.746396	3.89608	9.77624e-05	0.0339061
ENSMFAG00000039086	GLRX	669.196	2.1478	0.556426	3.85999	0.000113393	0.0379997
ENSMFAG00000046274	TLR3	63.1269	3.50318	0.907924	3.85845	0.000114107	0.0381539
ENSMFAG00000042129	SHROOM4	120.317	2.91661	0.758794	3.84374	0.000121171	0.0400698
ENSMFAG00000002329	HELZ2	558.553	2.24071	0.58488	3.83106	0.000127593	0.0420084
ENSMFAG00000036719	MR1	89.5187	2.80882	0.734891	3.82209	0.000132324	0.0433758
ENSMFAG00000031525	C10orf143	79.3222	1.6592	0.434769	3.81628	0.000135479	0.0441531
ENSMFAG00000001332	PLAC8	3943.23	2.31182	0.607201	3.80734	0.00014047	0.0455486
ENSMFAG00000041789	IFI16	3229.27	2.10336	0.554687	3.79197	0.000149454	0.0479441

## Sheet: LowDose_Day1
Ensembl.gene.ID	Human.ortholog.name	baseMean	log2FoldChange	lfcSE	stat	pvalue	padj
ENSMFAG00000041386	ISG15	3351.29	7.7148	0.729115	10.5811	3.64841e-26	1.09549e-21
ENSMFAG00000044215	IFIT2	19144.7	6.2402	0.656223	9.50925	1.92033e-21	2.62094e-17
ENSMFAG00000045674	DDX58	4249.33	5.25603	0.580558	9.05341	1.38571e-19	1.30025e-15
ENSMFAG00000015570	OAS1	1111.31	7.66466	0.861729	8.89452	5.86741e-19	4.63624e-15
ENSMFAG00000002467	USP41,USP18	510.421	6.67243	0.774558	8.6145	7.02447e-18	5.02189e-14
ENSMFAG00000044214	MX1	6269.17	5.18337	0.609088	8.51004	1.73872e-17	1.13494e-13
ENSMFAG00000045729	HERC5	3812.29	5.14042	0.631627	8.13838	4.0061e-16	2.07395e-12
ENSMFAG00000046255	MX2	4462.67	4.60902	0.597767	7.7104	1.25427e-14	4.72254e-11
ENSMFAG00000002363	APOL6	786.297	4.88449	0.640713	7.62353	2.46835e-14	9.03849e-11
ENSMFAG00000045508	IFIT3	20345.7	4.43787	0.587397	7.55514	4.18403e-14	1.49561e-10
ENSMFAG00000000924	OAS2	2917.04	4.86909	0.661705	7.3584	1.86123e-13	6.07457e-10
ENSMFAG00000030576	EIF2AK2	771.263	3.01016	0.417017	7.21831	5.26369e-13	1.59672e-09
ENSMFAG00000046114	SECTM1	389.558	4.88109	0.677028	7.20959	5.61192e-13	1.62025e-09
ENSMFAG00000043280	OASL	1590.59	4.90596	0.691625	7.09338	1.3088e-12	3.63874e-09
ENSMFAG00000001622	CXCL8	2177.29	-4.30927	0.612663	-7.03367	2.01178e-12	5.39343e-09
ENSMFAG00000045327	DDX60L	3649.35	2.79542	0.400087	6.98702	2.8078e-12	7.14475e-09
ENSMFAG00000034530	DHX58	639.948	4.15814	0.596388	6.97221	3.12002e-12	7.8069e-09
ENSMFAG00000003848	IFIH1	2756.89	3.72279	0.538728	6.91034	4.83489e-12	1.15557e-08
ENSMFAG00000039534	OAS3	721.764	4.72606	0.686455	6.88474	5.78939e-12	1.33719e-08
ENSMFAG00000041874	CCL8	52.1619	7.90691	1.17194	6.74687	1.51073e-11	3.33543e-08
ENSMFAG00000037799	HBG2,AC104389.6,HBG1	2.39472e+07	-9.86021	1.46425	-6.73398	1.65087e-11	3.592e-08
ENSMFAG00000037846	IFI44	2116.75	4.28211	0.637356	6.71856	1.83534e-11	3.93632e-08
ENSMFAG00000038088	CXCL10	205.567	6.15242	0.917216	6.70771	1.97703e-11	4.18049e-08
ENSMFAG00000040596	PLSCR1	795.992	4.04066	0.604218	6.68742	2.27133e-11	4.57649e-08
ENSMFAG00000001577	BCL2L14	58.1291	6.47972	1.01681	6.37262	1.85825e-10	3.17025e-07
ENSMFAG00000000916	APOL2	2375.2	4.01015	0.631108	6.35414	2.096e-10	3.4964e-07
ENSMFAG00000040114	TRIM14	127.634	3.83494	0.606762	6.32033	2.61003e-10	4.25923e-07
ENSMFAG00000016136	DDX60	2192.55	3.45922	0.554455	6.23896	4.40492e-10	6.96125e-07
ENSMFAG00000002289	RNF213	6085.16	3.63328	0.583235	6.22952	4.67852e-10	7.31663e-07
ENSMFAG00000038097	PARP14	7541.59	3.33661	0.547878	6.09007	1.12863e-09	1.72901e-06
ENSMFAG00000002816	IFI27	857.328	5.40046	0.888956	6.07506	1.23942e-09	1.87957e-06
ENSMFAG00000032139	ABCA4	267.229	-7.20205	1.19143	-6.04488	1.49525e-09	2.17947e-06
ENSMFAG00000000500	LAP3	714.475	3.80025	0.63122	6.02048	1.73899e-09	2.463e-06
ENSMFAG00000044952	TMPRSS2	68.5705	5.30889	0.890359	5.96264	2.48196e-09	3.26861e-06
ENSMFAG00000034646	PARP12	398.317	2.91638	0.489767	5.95462	2.60681e-09	3.37385e-06
ENSMFAG00000000621	CNP	204.604	3.31782	0.570963	5.81092	6.21304e-09	7.52239e-06
ENSMFAG00000036120	ETV7	65.5167	5.75611	0.991482	5.80556	6.41512e-09	7.64377e-06
ENSMFAG00000033338	RSAD2	4998.9	3.45777	0.599329	5.76941	7.95507e-09	9.25822e-06
ENSMFAG00000008274	5_8S_rRNA	2.34177e+06	-7.88345	1.36887	-5.75909	8.45662e-09	9.69168e-06
ENSMFAG00000020136	GBP2	1478.44	4.18337	0.727392	5.75119	8.86173e-09	1.00032e-05
ENSMFAG00000036719	MR1	89.5187	4.42665	0.769535	5.75237	8.79984e-09	1.00032e-05
ENSMFAG00000040872	TRIM25	564.274	3.3221	0.578882	5.73882	9.53407e-09	1.06819e-05
ENSMFAG00000039941	GBP1	23934.7	3.47943	0.609342	5.71014	1.12886e-08	1.24616e-05
ENSMFAG00000037745	RTP4	119.982	4.17001	0.743206	5.61083	2.01357e-08	2.14399e-05
ENSMFAG00000046412	SP140	1181.09	1.45924	0.260682	5.59779	2.17096e-08	2.27923e-05
ENSMFAG00000018405		10679.5	-8.11875	1.45813	-5.56793	2.57785e-08	2.65081e-05
ENSMFAG00000039781	IRF7	236.398	3.60898	0.648374	5.5662	2.60354e-08	2.65901e-05
ENSMFAG00000041153	IFI35	423.031	3.49822	0.629535	5.55683	2.74714e-08	2.78671e-05
ENSMFAG00000044102	NCOA7	537.901	1.96328	0.354101	5.54441	2.94948e-08	2.95208e-05
ENSMFAG00000030384	P2RY14	80.6247	4.47916	0.808265	5.5417	2.99544e-08	2.97822e-05
ENSMFAG00000042129	SHROOM4	120.317	4.45305	0.806027	5.5247	3.30056e-08	3.23869e-05
ENSMFAG00000037436		16591.5	-7.94186	1.45018	-5.47649	4.33857e-08	4.12252e-05
ENSMFAG00000032856	LGALS8	397.773	1.96751	0.364694	5.39495	6.85408e-08	6.1989e-05
ENSMFAG00000000353	GCH1	139.165	3.01688	0.568154	5.30997	1.09642e-07	9.40616e-05
ENSMFAG00000034231	SLFN5	2007.25	2.97224	0.560245	5.30525	1.12518e-07	9.54382e-05
ENSMFAG00000002833	PSMA3	218.5	1.8357	0.346105	5.30389	1.13363e-07	9.56149e-05
ENSMFAG00000003187	TDRD7	444.884	2.89973	0.548022	5.29126	1.21477e-07	0.00010076
ENSMFAG00000032176	GBP6	2463.94	3.44291	0.650597	5.29193	1.2103e-07	0.00010076
ENSMFAG00000030689	SP100	4187.32	1.78404	0.337847	5.28062	1.28744e-07	0.000105621
ENSMFAG00000044358	CD274	844.596	3.26357	0.621122	5.25431	1.48579e-07	0.000119286
ENSMFAG00000000680	MITD1	358.226	1.71242	0.326896	5.23843	1.6195e-07	0.000127481
ENSMFAG00000030281	GPR84	20.2143	6.36693	1.21549	5.23816	1.62183e-07	0.000127481
ENSMFAG00000031381	IL1RN	89.2077	3.95193	0.760914	5.19367	2.06192e-07	0.000158057
ENSMFAG00000001332	PLAC8	3943.23	3.15641	0.608408	5.18798	2.12589e-07	0.000160881
ENSMFAG00000002329	HELZ2	558.553	3.08799	0.595287	5.1874	2.13247e-07	0.000160881
ENSMFAG00000002428	TNFSF10	770.178	2.90949	0.562136	5.17578	2.26962e-07	0.000169524
ENSMFAG00000031956	MYO7B	57.2451	5.96974	1.1603	5.145	2.67519e-07	0.000196878
ENSMFAG00000037100	STAT2	939.983	2.83328	0.551914	5.13355	2.84323e-07	0.000208224
ENSMFAG00000000204	CASP5	189.616	3.43563	0.669444	5.13207	2.86577e-07	0.000208856
ENSMFAG00000035946	IFI44L	1371.71	3.74656	0.731935	5.11871	3.07628e-07	0.000222042
ENSMFAG00000032331	ISG20	779.659	3.16488	0.624691	5.06632	4.05572e-07	0.000288575
ENSMFAG00000041789	IFI16	3229.27	2.8059	0.556406	5.04289	4.58552e-07	0.000320201
ENSMFAG00000040216	GBP6	494.421	3.54398	0.707731	5.00753	5.51342e-07	0.000374544
ENSMFAG00000003180	HBA1,HBA2	2.36633e+06	-6.59976	1.31884	-5.00421	5.60928e-07	0.000379339
ENSMFAG00000001702	ACO1	121.727	2.20712	0.445944	4.94933	7.44683e-07	0.000496892
ENSMFAG00000037705	HBA1,HBA2	472246	-6.33262	1.28293	-4.93604	7.97236e-07	0.000524959
ENSMFAG00000045179	TRIM6	83.7477	3.53727	0.717355	4.93099	8.18131e-07	0.000534678
ENSMFAG00000040540	EPSTI1	3865.74	3.03613	0.61891	4.90561	9.31393e-07	0.000602724
ENSMFAG00000002288	UBE2L6	440.116	3.23773	0.660678	4.90061	9.55386e-07	0.000610865
ENSMFAG00000042599	EHD4	383.175	3.16269	0.645497	4.89961	9.60249e-07	0.000610865
ENSMFAG00000002241	C21orf91	835.082	2.54318	0.51997	4.89101	1.00321e-06	0.000626353
ENSMFAG00000031367	WARS1	1313.95	3.11316	0.636401	4.89182	9.99064e-07	0.000626353
ENSMFAG00000036957	STAT1	5348.72	2.58041	0.528549	4.88207	1.04977e-06	0.000651258
ENSMFAG00000030889	KCTD14	15.4255	5.96312	1.23128	4.84303	1.27872e-06	0.000780395
ENSMFAG00000026206	PARP15	183.121	2.87665	0.599582	4.79776	1.60447e-06	0.000955884
ENSMFAG00000034666	IFI6	7822.08	3.20218	0.670541	4.77552	1.79246e-06	0.00105408
ENSMFAG00000001263	TRAFD1	761.545	2.25886	0.474463	4.76087	1.92759e-06	0.00112604
ENSMFAG00000045458	PLA2G4C	130.063	3.78036	0.795908	4.74975	2.03667e-06	0.00118058
ENSMFAG00000042181	S100P	54.7267	4.55652	0.967286	4.71063	2.46951e-06	0.00139381
ENSMFAG00000026563	CORO2A	42.2471	4.16875	0.88578	4.70631	2.52242e-06	0.00141304
ENSMFAG00000031648	RBM43	198.327	1.75715	0.3742	4.69576	2.65611e-06	0.00147692
ENSMFAG00000001484	ZC3HAV1	3169.99	1.77979	0.380427	4.67839	2.8913e-06	0.00157274
ENSMFAG00000031102	DTX3L	1447.66	2.65582	0.568747	4.6696	3.01792e-06	0.00162981
ENSMFAG00000003887	TRIM21	320.188	2.99594	0.64227	4.66461	3.09209e-06	0.00165837
ENSMFAG00000043439	FBXO6	82.5555	3.64929	0.782346	4.66455	3.09291e-06	0.00165837
ENSMFAG00000003779	SRGAP2B,SRGAP2C,SRGAP2	310.053	2.09108	0.448659	4.66074	3.15074e-06	0.0016774
ENSMFAG00000025048	ARMCX1	59.6453	3.43256	0.73985	4.63954	3.49191e-06	0.00183303
ENSMFAG00000024474	ZNF267	1362.52	2.1206	0.46363	4.5739	4.78735e-06	0.00244644
ENSMFAG00000037351	TANK	1010.32	1.46165	0.320629	4.5587	5.14716e-06	0.00261065
ENSMFAG00000014981	RN7SL471P	64.6243	2.87847	0.633917	4.54076	5.60508e-06	0.00280501
ENSMFAG00000037194	XAF1	403.655	2.73118	0.601996	4.53688	5.70913e-06	0.00284759
ENSMFAG00000043098	PPA1	147.343	2.81293	0.622539	4.51849	6.22836e-06	0.00306582
ENSMFAG00000002390	CMTR1	540.569	2.44107	0.540787	4.51392	6.36404e-06	0.00312237
ENSMFAG00000030796	PARP9	759.875	2.18019	0.485358	4.49192	7.05846e-06	0.0034074
ENSMFAG00000033260	FAS	440.618	2.69109	0.60131	4.47537	7.62777e-06	0.00363547
ENSMFAG00000003118	MED17,AP001273.2	405.848	1.52813	0.343846	4.44424	8.82042e-06	0.00413821
ENSMFAG00000046191	AP1AR	256.844	1.53036	0.344605	4.44092	8.95763e-06	0.00418949
ENSMFAG00000044596	TMEM62	307.052	1.1528	0.26012	4.4318	9.34504e-06	0.00433022
ENSMFAG00000037150	PSTPIP2	175.37	2.62504	0.593085	4.42607	9.59668e-06	0.00443313
ENSMFAG00000001987	RHBDF2	85.3294	3.39681	0.77148	4.40298	1.06772e-05	0.00485755
ENSMFAG00000031741	CASP10	229.334	2.35217	0.540448	4.35226	1.34738e-05	0.00605645
ENSMFAG00000044454		63.9271	3.40925	0.785079	4.34255	1.40838e-05	0.00625569
ENSMFAG00000000170	CFTR	79.9163	-8.78093	2.03011	-4.32535	1.52287e-05	0.00670472
ENSMFAG00000001455	CISH	19.8372	3.81354	0.885203	4.3081	1.64666e-05	0.00720747
ENSMFAG00000029818	TRIM26	125.828	2.28421	0.531016	4.30158	1.69584e-05	0.00740117
ENSMFAG00000022753	ABHD6	135.233	2.27621	0.530455	4.29104	1.77836e-05	0.00773881
ENSMFAG00000010791	RN7SKP203	16.7651	2.67651	0.624313	4.28713	1.80999e-05	0.0078537
ENSMFAG00000000053	NAPA	332.46	1.95682	0.460323	4.25097	2.12849e-05	0.00918259
ENSMFAG00000030515	CXorf21	162.516	2.53415	0.596715	4.24684	2.16807e-05	0.00929989
ENSMFAG00000001794	PCDH20,AL592490.1	12.4834	5.25763	1.24507	4.22276	2.41324e-05	0.0102187
ENSMFAG00000041470	GNB4	385.894	2.65654	0.632521	4.19993	2.67002e-05	0.0111277
ENSMFAG00000041577		27.1896	4.16575	0.992382	4.19773	2.696e-05	0.0111811
ENSMFAG00000037888	OGFR	282.156	2.79226	0.666856	4.1872	2.82419e-05	0.0116484
ENSMFAG00000044999		314.138	2.54834	0.609275	4.18258	2.88224e-05	0.0118552
ENSMFAG00000041853	CALHM6	48.4585	4.43122	1.0624	4.17096	3.03314e-05	0.0123407
ENSMFAG00000002332	PML	71.6209	2.44814	0.589006	4.15639	3.23322e-05	0.0129828
ENSMFAG00000046319	CGAS	765.595	2.39191	0.57903	4.1309	3.61352e-05	0.0143901
ENSMFAG00000035178	PLAAT4	270.575	2.99621	0.725815	4.12806	3.65833e-05	0.0144916
ENSMFAG00000001158	CASP1	1036.64	2.49006	0.60594	4.10941	3.96669e-05	0.0155888
ENSMFAG00000037665	ATXN7	414.27	1.53532	0.373665	4.10882	3.97683e-05	0.0155888
ENSMFAG00000002995	RIN2	40.2137	3.33448	0.813451	4.09918	4.14622e-05	0.0161683
ENSMFAG00000033424	DYNLT1	212.402	2.39987	0.592688	4.04913	5.14076e-05	0.0196886
ENSMFAG00000039068	HSPA1A,HSPA1B	141.623	3.37623	0.835322	4.04183	5.30357e-05	0.0200878
ENSMFAG00000044943	CXCL6	5.7832	-4.8215	1.19301	-4.04146	5.31189e-05	0.0200878
ENSMFAG00000037510	MILR1	399.837	2.36129	0.587797	4.01719	5.88952e-05	0.0219716
ENSMFAG00000030993	ANKFY1	637.024	1.59494	0.397423	4.0132	5.99001e-05	0.0222047
ENSMFAG00000035312	SOCS1	17.6827	4.40258	1.09875	4.0069	6.15215e-05	0.0227496
ENSMFAG00000035922	MMP1	14.7432	-4.72189	1.17961	-4.00291	6.25671e-05	0.0230229
ENSMFAG00000000117	RAB44	96.7747	2.49381	0.626599	3.97991	6.89402e-05	0.025306
ENSMFAG00000033392	ATF3	59.0387	3.69813	0.932895	3.96415	7.36592e-05	0.0267763
ENSMFAG00000044828	PHF11	906.929	1.49349	0.376935	3.96221	7.42602e-05	0.0268647
ENSMFAG00000005417	SNORA79B	46.1213	2.97184	0.751308	3.95556	7.63552e-05	0.0275562
ENSMFAG00000031859	BATF3	140.235	2.98564	0.756082	3.94884	7.8532e-05	0.0281388
ENSMFAG00000015323	PHACTR2	352.54	2.28397	0.580068	3.93742	8.2362e-05	0.0292321
ENSMFAG00000000925	TNFAIP6	212.005	3.11154	0.790678	3.93528	8.31012e-05	0.0293556
ENSMFAG00000031173	LGALS3BP	75.7251	2.566	0.651962	3.93581	8.2917e-05	0.0293556
ENSMFAG00000044944	RNF19B	200.29	1.74916	0.445045	3.9303	8.48405e-05	0.0298997
ENSMFAG00000009915	SNORA71D	10.2329	3.35537	0.856516	3.91746	8.94851e-05	0.0314357
ENSMFAG00000041744	SMTNL1	17.8912	2.93031	0.748081	3.91711	8.96176e-05	0.0314357
ENSMFAG00000020842	RNU4-2	86.8933	3.94327	1.01189	3.89693	9.74209e-05	0.0339061
ENSMFAG00000046031		98.3472	3.00802	0.774263	3.88501	0.000102324	0.0353152
ENSMFAG00000002669	BST2	390.674	2.54941	0.656968	3.88057	0.000104211	0.0358019
ENSMFAG00000035480	GBP3	301.039	2.30858	0.595906	3.87407	0.000107033	0.036604
ENSMFAG00000029908	TIFA	57.6635	3.37166	0.870481	3.87333	0.000107357	0.0366312
ENSMFAG00000002283	MOV10	161.908	2.20321	0.569334	3.86981	0.000108921	0.0370805
ENSMFAG00000039929		22.5919	4.42158	1.1431	3.86806	0.000109704	0.0371787
ENSMFAG00000032003	MOB3C	194.098	2.2939	0.593332	3.86613	0.000110577	0.0373898
ENSMFAG00000043671	UNC93B1	550.913	2.58057	0.669714	3.85325	0.000116562	0.0388883
ENSMFAG00000043504	FAP	16.7039	3.80305	0.987138	3.8526	0.00011687	0.0389046
ENSMFAG00000036756	CD33	14.6247	3.87333	1.01137	3.8298	0.000128249	0.042132
ENSMFAG00000032289	LPCAT2	523.747	2.34548	0.61423	3.81857	0.00013423	0.0439046
ENSMFAG00000043524	NAGK	225.577	2.31898	0.609622	3.80397	0.000142398	0.0460744
ENSMFAG00000007211	TBL1XR1	1141.99	-0.829853	0.219371	-3.78287	0.000155027	0.0496259

## Sheet: LowDose_Day3
Ensembl.gene.ID	Human.ortholog.name	baseMean	log2FoldChange	lfcSE	stat	pvalue	padj
ENSMFAG00000041386	ISG15	3351.29	6.19786	0.768708	8.06269	7.46311e-16	3.61436e-12
ENSMFAG00000015570	OAS1	1111.31	6.5564	0.905178	7.24321	4.38174e-13	1.39966e-09
ENSMFAG00000002816	IFI27	857.328	6.01146	0.937277	6.41375	1.41986e-10	2.50784e-07
ENSMFAG00000034666	IFI6	7822.08	4.45472	0.71088	6.26649	3.69287e-10	5.89806e-07
ENSMFAG00000044214	MX1	6269.17	3.88295	0.645413	6.01623	1.7853e-09	2.50496e-06
ENSMFAG00000000916	APOL2	2375.2	3.96793	0.668332	5.93707	2.90168e-09	3.69182e-06
ENSMFAG00000037846	IFI44	2116.75	3.91361	0.674933	5.79851	6.6905e-09	7.84733e-06
ENSMFAG00000045508	IFIT3	20345.7	3.56929	0.6229	5.73012	1.00361e-08	1.11611e-05
ENSMFAG00000037799	HBG2,AC104389.6,HBG1	2.39472e+07	-8.75787	1.55307	-5.63908	1.70965e-08	1.84657e-05
ENSMFAG00000032139	ABCA4	267.229	-6.95013	1.26265	-5.50441	3.70401e-08	3.58768e-05
ENSMFAG00000002467	USP41,USP18	510.421	4.40212	0.813226	5.41316	6.19211e-08	5.77412e-05
ENSMFAG00000034530	DHX58	639.948	3.40504	0.629754	5.40694	6.41104e-08	5.86892e-05
ENSMFAG00000044215	IFIT2	19144.7	3.7355	0.695758	5.36896	7.91926e-08	7.03511e-05
ENSMFAG00000016136	DDX60	2192.55	3.11587	0.587309	5.30534	1.12465e-07	9.54382e-05
ENSMFAG00000046255	MX2	4462.67	3.34781	0.63344	5.28513	1.25615e-07	0.00010362
ENSMFAG00000002363	APOL6	786.297	3.547	0.676498	5.24317	1.57838e-07	0.000125379
ENSMFAG00000045729	HERC5	3812.29	3.50841	0.669065	5.24375	1.57342e-07	0.000125379
ENSMFAG00000046114	SECTM1	389.558	3.7214	0.713891	5.21284	1.85968e-07	0.000143917
ENSMFAG00000035946	IFI44L	1371.71	4.01822	0.774967	5.18502	2.15996e-07	0.000162139
ENSMFAG00000037436		16591.5	-7.7672	1.53807	-5.04998	4.41859e-07	0.000312911
ENSMFAG00000008274	5_8S_rRNA	2.34177e+06	-7.3247	1.4519	-5.0449	4.53767e-07	0.000319835
ENSMFAG00000000924	OAS2	2917.04	3.52691	0.700872	5.03218	4.84937e-07	0.000337058
ENSMFAG00000043280	OASL	1590.59	3.62119	0.732237	4.94539	7.59929e-07	0.000504821
ENSMFAG00000037194	XAF1	403.655	3.12522	0.636042	4.91355	8.94437e-07	0.000581315
ENSMFAG00000018405		10679.5	-7.57578	1.54616	-4.89974	9.59656e-07	0.000610865
ENSMFAG00000044952	TMPRSS2	68.5705	4.52007	0.930146	4.85953	1.17664e-06	0.000723979
ENSMFAG00000044454		63.9271	3.9601	0.819495	4.83237	1.34915e-06	0.000816739
ENSMFAG00000040114	TRIM14	127.634	3.06105	0.636985	4.80552	1.54347e-06	0.00093062
ENSMFAG00000030576	EIF2AK2	771.263	2.08871	0.440989	4.73643	2.17514e-06	0.0012464
ENSMFAG00000003450	SPATS2L	317.187	3.45506	0.737885	4.68238	2.83559e-06	0.00154804
ENSMFAG00000038088	CXCL10	205.567	4.47097	0.963136	4.6421	3.44886e-06	0.00182113
ENSMFAG00000045458	PLA2G4C	130.063	3.82881	0.837127	4.57375	4.79081e-06	0.00244644
ENSMFAG00000045674	DDX58	4249.33	2.78373	0.615128	4.52546	6.0265e-06	0.00297622
ENSMFAG00000037745	RTP4	119.982	3.50374	0.779554	4.49454	6.97191e-06	0.00337647
ENSMFAG00000003180	HBA1,HBA2	2.36633e+06	-6.20833	1.39884	-4.43819	9.07191e-06	0.00421667
ENSMFAG00000008980	APOBEC3B,APOBEC3A	384.172	3.93821	0.890664	4.42166	9.79443e-06	0.00449681
ENSMFAG00000037705	HBA1,HBA2	472246	-6.00933	1.36075	-4.41618	1.00462e-05	0.00459835
ENSMFAG00000001577	BCL2L14	58.1291	4.48732	1.05756	4.24311	2.20447e-05	0.00942911
ENSMFAG00000039534	OAS3	721.764	3.07093	0.725587	4.23234	2.31267e-05	0.00986382
ENSMFAG00000003848	IFIH1	2756.89	2.37778	0.570897	4.165	3.11358e-05	0.0126337
ENSMFAG00000045179	TRIM6	83.7477	3.12861	0.752737	4.15632	3.2342e-05	0.0129828
ENSMFAG00000001203	IRF9	902.27	2.23713	0.551783	4.05436	5.02707e-05	0.0193024
ENSMFAG00000042129	SHROOM4	120.317	3.4244	0.847135	4.04233	5.29219e-05	0.0200878
ENSMFAG00000039929		22.5919	4.82671	1.19533	4.03796	5.39183e-05	0.0203388
ENSMFAG00000031956	MYO7B	57.2451	4.6722	1.21006	3.86112	0.000112869	0.0379105
